# Supplementary material for: Extended-pulsed fidaxomicin versus vancomycin for Clostridium difficile infection: EXTEND study subgroup analyses
Source: Eur J Clin Microbiol Infect Dis. 2019 Mar 25;38(6):1187–94. doi: 10.1007/s10096-019-03525-y (PMC6520315; doi:10.1007/s10096-019-03525-y)
Supplement: Supplementary file 2 — (ZIP 10.8 mb) [file 10096_2019_3525_MOESM2_ESM.zip]

Archive with 8 entries (8 files):
- ESM Fig. 1a.eps
- ESM Fig. 1b.eps
- ESM Fig. 2a.eps
- ESM Fig. 2b.eps
- ESM Fig. 3a.eps
- ESM Fig. 3b.eps
- ESM Fig. 4a.eps
- ESM Fig. 4b.eps
